# Supplementary material for: Disruption of the S41 Peptidase Gene in Mycoplasma mycoides capri Impacts Proteome Profile, H2O2 Production, and Sensitivity to Heat Shock
Source: PLoS One. 2012 Dec 31;7(12):e51345. doi: 10.1371/journal.pone.0051345 (PMC3534093; doi:10.1371/journal.pone.0051345)
Supplement: Table S1 — Proteins that were not significantly altered by the disruption of ctpA in Mycoplasma mycoides subsp. capri GM12. The gene locus and gene name, if annotated, were identified using the Molligen database and the M. mycoides subsp. capri GM12, taxon:436113 genome sequence. GI accession numbers refer to GenBank (http://www.ncbi.nlm.nih.gov/genbank). The protein sequences are available at GenBank (http://www.ncbi.nlm.nih.gov/bioproject?term=PRJNA39245) and via Genomes on Line (http://www.genomesonline.org/cgi-bin/GOLD/index.cgi). Data is shown for three independent biological replicates. Protein ratios were generated by dividing the spectral intensity of a specific protein in the M. mycoides subsp. capri ctpA (clpP)::tetM mutant by the spectral intensity of the specific protein in M. mycoides subsp. capri GM12. Protein ratios were calculated with the Pro Group™ algorithm (Applied Biosystems/MDS SCIEX). Only ratios from the spectra that are distinct to each protein (or protein form) were used for the calculation. The total protein score is the measurement of all the peptide evidence for a protein and is analogous to protein scores reported by other protein identification software. Each identified peptide within a protein was assigned a score based on confidence (95% confidence = 2, 95% confidence = 1.3). Raw peptide identification was performed using the Paragon™ database searching algorithm (Applied Biosystems/MDS SCIEX). Raw peptide identification was further processed with the Pro Group Algorithm™ (Applied Biosystems/MDS SCIEX). Only proteins with 95% or greater confidence and an EF factor <2 were considered. Proteins were decreased in the mutant if the ratio was <1.0; proteins were increased in the mutant if the ratio was >1.0. Proteins were considered to be unchanged in the mutant if the P value was >0.001. Further, significance levels had to be obtained in all 3 biological replicates. (XLSX) [file pone.0051345.s003.xlsx]

## Sheet: Table S1 
Table S1. Proteins that were not significantly altered by the disruption of ctpA in Mycoplasma mycoides subsp. capri GM12.
Gene locus	GI Accession	Total	%Cov	Product information	Rep_115	Pval_115	EF_115	Rep_116	Pval_116	EF_116	Rep_117	Pval_117	EF_117
MMCAP2_0646	GI:256383787	14.62	86.8217	30S ribosomal protein S11	1.52932	0.0100734	1.33962	1.36096	0.00422498	1.19702	1.30835	0.0209693	1.24145
MMCAP2_0366	GI:256384293	10.01	28.481	Conserved hypothetical GTP-binding protein	1.38207	0.157804	1.65062	1.25698	0.0416863	1.24115	1.29523	0.10851	1.40617
MMCAP2_0660	GI:256384266	12.84	55.5556	50S ribosomal protein L24	1.36984	0.016847	1.26941	1.24335	0.0483612	1.24083	1.2802	0.0486951	1.27786
MMCAP2_0501	GI:256384183	2.2	40	50S ribosomal protein L21	1.36905	0.0118673	1.22024	1.3707	0.150645	1.63768	1.3413	0.123014	1.51909
MMCAP2_0359	GI:256383785	9.72	24.1706	UPF0144 protein in ffh 5region	1.34907	0.0203501	1.23513	1.50699	0.00287511	1.15563	1.34492	0.0315881	1.28004
MMCAP2_0027	GI:256383834	11.14	70.8029	30S ribosomal protein S6	1.31082	0.0116616	1.22507	1.49638	8.6e-06	1.15042	1.43612	1.89e-05	1.14341
MMCAP2_0297	GI:256383962	24.06	45.1613	Translation initiation factor IF-2	1.29542	0.0194943	1.2362	1.37533	0.00076524	1.17876	1.30924	0.00146462	1.16188
MMCAP2_0499	GI:256384151	8	41.9355	50S ribosomal protein L27	1.27626	0.0613135	1.29305	1.26321	0.0802087	1.30392	1.20078	0.127911	1.27375
MMCAP2_0661	GI:256384207	7.76	50.8197	50S ribosomal protein L14	1.2363	0.0316136	1.20455	1.21816	0.0784385	1.25601	1.29561	0.0517857	1.29908
MMCAP2_0637	GI:25638418	8.41	46.9697	30S ribosomal protein S9	1.23629	0.0186758	1.16636	1.32773	0.0265473	1.25792	1.22016	0.0133411	1.1394
MMCAP2_0543	GI:256384276	8.02	23.5	Protein grpE (HSP-70 cofactor)	1.22966	0.109855	1.33946	1.26757	0.15895	1.49843	1.38253	0.0827971	1.49438
MMCAP2_0654	GI:256384412	31.43	74.0157	30S ribosomal protein S5	1.19541	0.0311134	1.17432	1.29352	0.000130813	1.12143	1.25962	0.00609197	1.17129
MMCAP2_0105	GI:256383686	8	67.6056	Exodeoxyribonuclease VII small subunit	1.1926	0.239524	1.42497	1.15272	0.0674154	1.17162	1.12194	0.385625	1.38852
MMCAP2_0687	GI:256384199	16.22	37.9958	Aspartyl/glutamyl-tRNA(Asn/Gln) amidotransferase subunit B	1.18862	0.0791125	1.21909	1.26442	0.00265685	1.13446	1.33262	0.000934776	1.14814
MMCAP2_0428	GI:256384312	10.01	40.1786	Phosphate transport system regulator PhoU	1.18471	0.0534652	1.18869	1.13484	0.137086	1.19506	1.03262	0.70091	1.20888
MMCAP2_0803	GI:256383820	71.54	51.6335	DNA-directed RNA polymerase beta chain (RNAP beta subunit) (Transcriptase beta chain)	1.1828	0.0578423	1.19518	1.14409	0.515474	1.79065	1.13488	0.278402	1.35651
MMCAP2_0365	GI:256384260	14.89	47.6923	50S ribosomal protein L19	1.17834	0.0433621	1.17201	1.22657	0.00527964	1.14583	1.16919	0.00973014	1.12059
MMCAP2_0659	GI:256384277	21.56	76.1111	50S ribosomal protein L5	1.17469	0.0435888	1.16892	1.19927	0.00488173	1.13046	1.14126	0.0307411	1.12649
MMCAP2_0688	GI:256384281	22.62	44.3299	Glutamyl-tRNA amidotransferase subunit A	1.14509	0.0416189	1.13851	1.21121	0.000154309	1.08718	1.13688	0.0250692	1.11648
MMCAP2_0666	GI:256383841	11.09	73.8739	50S ribosomal protein L22	1.11967	0.21388	1.21066	1.32522	0.00056316	1.13027	1.25395	0.000607427	1.10462
MMCAP2_0804	GI:256384358	56.04	45.066	DNA-directed RNA polymerase beta chain (RNAP beta subunit) (Transcriptase beta chain) (RNA polymerase subunit beta)	1.10849	0.559057	1.56711	1.07443	0.644556	1.49196	0.883103	0.0422605	1.12441
MMCAP2_0833	GI:256384451	8.13	55.1282	50S ribosomal protein L9	1.10765	0.324821	1.26278	1.16594	0.162298	1.26173	1.13692	0.170056	1.22316
MMCAP2_0665	GI:256383745	16.5	47.2103	30S ribosomal protein S3	1.09044	0.227885	1.15763	1.13605	0.236963	1.24691	1.17033	0.0472762	1.16778
MMCAP2_0082	GI:256383831	5.56	32.3232	30S ribosomal protein S20	1.0901	0.484421	1.34161	1.01074	0.960864	1.70349	1.11172	0.167523	1.18382
MMCAP2_0394	GI:256383719	23.71	31.7839	Endopeptidase La	1.08976	0.462147	1.27619	1.0343	0.67733	1.18558	1.03546	0.6466	1.17295
MMCAP2_0657	GI:256384337	10.06	79.845	30S ribosomal protein S8	1.0864	0.454877	1.2755	1.23926	0.0559876	1.24826	1.12434	0.147908	1.18381
MMCAP2_0540	GI:256383776	15.53	71.0938	30S ribosomal protein S2	1.08487	0.183876	1.13239	1.30097	0.000483208	1.13776	1.25813	9.43e-06	1.08109
MMCAP2_0302	GI:256384030	4.72	23.1481	Nitroreductase family protein	1.06368	0.787201	1.81069	0.899719	0.533133	1.61422	0.89859	0.442374	1.62307
MMCAP2_0198	GI:256383816	4.14	34.4538	50S ribosomal protein L20	1.05744	0.602199	1.35807	1.08425	0.43472	1.33134	1.09141	0.253523	1.21836
MMCAP2_0109	GI:256384422	4.15	15.917	Probable endonuclease 4 (Endonuclease IV) (Endodeoxyribonuclease IV)	1.05208	0.417859	1.18814	1.03176	0.656132	1.22381	1.14343	0.0797558	1.17759
MMCAP2_0141	GI:256384120	8.7	31.044	Peptide chain release factor 1 (RF-1)	1.0403	0.799972	1.42615	0.992256	0.910911	1.17174	0.965196	0.720086	1.25172
MMCAP2_0655	GI:256383665	9.06	66.3793	50S ribosomal protein L18	1.02559	0.540436	1.09733	1.25156	0.00651974	1.15243	1.14481	0.00218107	1.07284
MMCAP2_0393	GI:256384284	36.86	63.3178	Trigger factor (TF)	1.01654	0.748452	1.11606	1.00224	0.96975	1.13528	1.01024	0.862335	1.13468
MMCAP2_0002	GI:256384459	19.91	39.7333	DNA POLYMERASE III, BETA CHAIN	1.01143	0.861145	1.15351	1.05912	0.520067	1.21422	1.05531	0.33741	1.12769
MMCAP2_0670	GI:256384085	8	37.5	50S ribosomal protein L4	0.984012	0.908115	1.40688	1.13272	0.092247	1.16459	1.03474	0.475402	1.12058
MMCAP2_0136	GI:256383806	16.43	48.1013	Glycerophosphodiester phosphodiesterase	0.941031	0.595567	1.27128	0.986023	0.814809	1.13484	0.948075	0.468248	1.16579
MMCAP2_0536	GI:256384088	12.81	51.6484	Ribosome recycling factor (Ribosome-releasing factor) (RRF)	0.93063	0.177307	1.11307	0.95225	0.288185	1.09789	0.912887	0.0776161	1.10757
MMCAP2_0253	GI:256384044	17.84	67.5159	Transcription elongation factor	0.928211	0.432643	1.22132	0.934993	0.402539	1.18386	0.910161	0.0839206	1.11498
MMCAP2_0238	GI:256384411	18.57	68.75	30S ribosomal protein S4	0.925515	0.401526	1.20687	1.27714	0.00564381	1.17989	1.10053	0.26333	1.18896
MMCAP2_0832	GI:256384077	12.21	51.6129	Peptidyl-tRNA hydrolase (PTH)	0.92242	0.438722	1.26192	0.934608	0.478171	1.23799	0.96077	0.270107	1.08225
MMCAP2_0686	GI:256384141	4.89	25.3112	Hypothetical protein	0.898986	0.283733	1.37117	0.872215	0.0521158	1.15008	0.931728	0.108246	1.11537
MMCAP2_0030	GI:256384355	14.12	34.0116	ABC transporter, ATP-binding protein	0.833638	0.165345	1.31631	0.861129	0.0569658	1.16763	0.795349	0.0152262	1.1892
MMCAP2_0422	GI:256383718	4.04	70.5882	50S ribosomal protein L28	0.820946	0.0570672	1.22973	1.24439	0.0407976	1.22603	1.11908	0.243769	1.25693
MMCAP2_0658	GI:256384240	4.19	36.0656	30S ribosomal protein S14 type Z	0.819749	0.13	1.40879	1.37246	0.150614	1.81952	1.11991	0.00165506	1.02005
MMCAP2_0163	GI:256383814	20.05	38.2812	Alanyl-tRNA synthetase (Alanine--tRNA ligase) (AlaRS)	0.778183	0.212478	1.51746	0.756759	0.153998	1.49282	0.764579	0.107182	1.40047
MMCAP2_0237	GI:256384278	8.01	44.2029	Hypothetical protein	0.75136	0.0205874	1.19635	0.710755	0.0535706	1.42539	0.717092	0.0145376	1.19058
MMCAP2_0007	GI:256384433	23.7	20.2638	DNA Gyrase Subunit A	0.831833	0.109798	1.2685	0.771145	0.153773	1.46856	0.847134	0.0396456	1.16865
MMCAP2_0006	GI:256384292	13.21	23.817	DNA Gyrase Subunit B	0.716945	0.0160123	1.27063	0.768579	0.113424	1.42345	0.708685	0.0522567	1.41812
MMCAP2_0054	GI:256384453	13.22	67.1141	AhpC/TSA family protein	1.31056	0.0212164	1.24704	1.38031	0.0111286	1.26007	1.34075	0.0181058	1.26052
MMCAP2_0197	GI:256383904	2.38	17.6638	Spermidine/putrescine import ATP-binding protein potA	1.19485	0.0528114	1.20692	1.21366	0.132545	1.68168	1.23731	0.0970681	1.51553
MMCAP2_0642	GI:256384138	7.02	23.4323	Cobalt import ATP-binding protein cbiO 1	1.04133	0.599761	1.21843	0.939019	0.19535	1.11903	0.983304	0.760147	1.15371
MMCAP2_0643	GI:256383872	19.32	52.2059	Cobalt import ATP-binding protein cbiO 2	0.972933	0.643346	1.13663	1.12819	0.078653	1.14709	1.11522	0.221106	1.20325
MMCAP2_0437	GI:256384004	10	34.6626	CMP-binding factor	0.915331	0.357992	1.267	0.859229	0.44984	1.65431	0.870577	0.176553	1.26459
MMCAP2_0233	GI:256384252	18.47	32.6353	Phospenolpyruvate-protein phosphotransferase	0.631559	0.0229973	1.46691	0.642271	0.0035531	1.29743	0.647809	0.0171046	1.4058
MMCAP2_0261	GI:256384256	3.71	23.4234	Hypothetical protein	1.35868	0.018256	1.19805	1.27435	0.0662033	1.32664	1.31056	0.00898143	1.11744
MMCAP2_0229	GI:256383812	19.32	66.7702	Phosphate acetyltransferase	1.29878	0.0333705	1.25589	1.32091	0.0184763	1.22294	1.22935	0.0462837	1.22257
MMCAP2_0045	GI:256384283	9.7	48.3568	Thymidylate kinase (dTMP kinase)	1.27487	0.0133253	1.12958	1.55692	0.0484663	1.54554	1.62692	0.031822	1.46635
MMCAP2_0625; MMCAP2_0784	GI:256384389; GI:256384467	16.11	38.3871	Carbamate kinase: Two identical copies	1.23565	0.0100733	1.16201	1.15354	0.112802	1.20013	1.22868	0.0166437	1.17432
MMCAP2_0282	GI:256384016	14.21	26.5823	Prolyl-tRNA synthetase (Proline--tRNA ligase) (ProRS)	1.22998	0.0276967	1.19454	1.0819	0.516623	1.30679	1.09505	0.137029	1.13508
MMCAP2_0790	GI:256384194	23.8	50.1053	ATP synthase subunit beta (ATPase subunit beta)	1.22728	0.0314712	1.20222	1.3213	0.00190092	1.17377	1.22524	0.00463568	1.14063
MMCAP2_0063	GI:256383848	8	15.7407	Transcriptional regulator (involved in nitrogen regulation; NifR3 family	1.2226	0.0128985	1.10426	1.13848	0.456799	1.84034	1.17987	0.081411	1.24176
MMCAP2_0258	GI:256383937	11.52	51.4644	Oxidoreductase	1.18913	0.306209	1.50721	1.29965	0.195723	1.59831	1.2728	0.250392	1.64637
MMCAP2_0792	GI:256383939	12.7	28.5714	ATP synthase subunit alpha (ATPase subunit alpha)	1.18417	0.23212	1.37673	1.24855	0.0299271	1.21322	1.25685	0.0514645	1.25938
MMCAP2_0413	GI:256384269	10.43	39.4118	Adenine phosphoribosyltransferase (APRT)	1.17314	0.0768271	1.19979	0.953414	0.427936	1.1435	1.0484	0.580265	1.21264
MMCAP2_0779	GI:256384102	20.68	32.7078	PTS system glucose-specific IIBC component	1.1353	0.0149537	1.1047	1.00718	0.92176	1.16039	1.0196	0.580776	1.07464
MMCAP2_0821	GI:256384028	10.11	30.6709	HPr(Ser) kinase/phosphatase	1.12053	0.425399	1.38502	1.05727	0.5661	1.24452	1.13083	0.175284	1.21267
MMCAP2_0377	GI:256383883	12.33	30.7159	GTP-binding protein Obg	1.08461	0.366833	1.22031	1.10172	0.446435	1.3285	1.1097	0.0777022	1.12656
MMCAP2_0729	GI:256383843	16.27	46.516	2,3-bisphosphoglycerate-independent phosphoglycerate mutase	1.06477	0.633872	1.31664	1.09132	0.439197	1.26409	1.05599	0.625847	1.26267
MMCAP2_0223	GI:256383870	16	28.2378	NADH oxidase	1.05283	0.512661	1.18923	1.09378	0.364239	1.23638	1.14798	0.155328	1.22296
MMCAP2_0493	GI:256383666	19.72	42.9501	Xaa-His dipeptidase	1.05004	0.51356	1.17424	1.10941	0.246697	1.20684	1.08873	0.237989	1.16289
MMCAP2_0445	GI:256384353	28.3	46.6042	Glucose-6-phosphate isomerase (GPI) (Phosphoglucose isomerase) (PGI) (Phosphohexose isomerase) (PHI)	1.04638	0.71152	1.42584	0.923436	0.587283	1.51928	0.960639	0.776501	1.50911
MMCAP2_0118	GI:256384328	9.28	23.2422	ABC transporter, ATP-binding protein	1.04282	0.489923	1.16567	1.09504	0.450148	1.32986	0.982854	0.791468	1.17282
MMCAP2_0634	GI:256384445	9.41	13.5572	Leucyl-tRNA synthetase (Leucine--tRNA ligase) (LeuRS)	1.03823	0.763992	1.43788	0.754602	0.16972	1.64511	0.841438	0.278251	1.51571
MMCAP2_0732	GI:256384070	8.04	42.7928	Deoxyribose-phosphate aldolase (Phosphodeoxyriboaldolase) (Deoxyriboaldolase) (DERA)	1.0137	0.900559	1.32824	0.917846	0.122817	1.12973	0.99881	0.993689	1.48156
MMCAP2_0575	GI:256384274	26.63	55.1198	ATP synthase subunit B	1.00621	0.930343	1.15858	0.971089	0.515842	1.09777	0.952716	0.358104	1.11427
MMCAP2_0217	GI:256383691	3.27	22.3938	Glycerol uptake facilitator	0.984195	0.340142	1.05675	0.942062	0.655589	1.64053	0.906916	0.338482	1.40077
MMCAP2_0799	GI:256383941	20.18	48.184	Serine hydroxymethyltransferase (Serine methylase) (SHMT)	0.982586	0.889221	1.38911	1.03603	0.709003	1.27781	0.853149	0.354419	1.52397
MMCAP2_0529	GI:256384351	15.28	42.8571	Phenylalanyl-tRNA synthetase alpha chain (Phenylalanine--tRNA ligase alpha chain) (PheRS)	0.975356	0.826091	1.27644	1.04009	0.632132	1.19408	1.02879	0.553912	1.10775
MMCAP2_0230	GI:256383709	32.51	71.2468	Acetate kinase (Acetokinase)	0.949663	0.501499	1.1665	0.966197	0.480809	1.10266	0.951533	0.303816	1.10125
MMCAP2_0260	GI:256383708	14.46	24.0826	Valyl-tRNA synthetase (Valine--tRNA ligase) (ValRS)	0.949217	0.29352	1.11465	0.93071	0.564459	1.32424	0.832712	0.151265	1.30483
MMCAP2_0475	GI:256383857	64.37	83.3333	L-lactate dehydrogenase (L-LDH)	0.933854	0.0337821	1.06465	0.90107	0.000280156	1.05657	0.922858	0.00339881	1.05438
MMCAP2_0203	GI:256383951	21.23	43.4343	Guanylate kinase (GMP kinase)	0.907539	0.517148	1.37979	0.92528	0.333662	1.18417	0.900099	0.288088	1.23245
MMCAP2_0743	GI:256383884	11.71	16.5192	PTS system, fructose-specific IIBC component	0.905101	0.423025	1.32822	0.901895	0.27907	1.2366	0.837906	0.319306	1.48974
MMCAP2_0219	GI:256383780	35.74	54.0816	Glycerol-3-phospate oxidase	0.895043	0.031433	1.10563	0.883207	0.0510727	1.13292	0.867125	0.133995	1.20769
MMCAP2_0651	GI:68568774	17.8	64.3192	Adenylate kinase (ATP-AMP transphosphorylase)	0.888008	0.115867	1.16448	0.934492	0.355346	1.16345	0.900483	0.0907086	1.13151
MMCAP2_0128	GI:256384171	8	52.1127	Hypothetical protein	0.857997	0.100986	1.23126	0.846992	0.212846	1.39798	0.907162	0.307091	1.28727
MMCAP2_0221	GI:42560809	30.83	48.954	Pyruvate kinase	0.856808	0.125923	1.22208	0.832444	0.00301362	1.12301	0.824431	0.00029865	1.10121
MMCAP2_0405	GI:256384091	11.11	30.7018	Glycyl-tRNA synthetase	0.855306	0.486791	1.76295	0.990092	0.915355	1.27669	0.857865	0.0782152	1.19821
MMCAP2_0528	GI:256384377	21.36	34.131	Phenylalanyl-tRNA synthetase beta chain (Phenylalanine--tRNA ligase beta chain) (PheRS)	0.848709	0.125023	1.24531	0.856162	0.105936	1.21593	0.953183	0.567866	1.20074
MMCAP2_0444	GI:256384447	13.74	20.9924	Peptidase	0.833846	0.0338882	1.17918	0.779411	0.000678111	1.12147	0.827124	0.000864541	1.09452
MMCAP2_0287	GI:256384356	11.8	37.9791	Aspartyl-tRNA synthetase (Aspartate--tRNA ligase) (AspRS)	0.791261	0.278508	1.98114	0.673996	0.075441	1.64006	0.839049	0.361768	1.90419
MMCAP2_0075	GI:256383804	6.01	15.4362	Prolipoprotein, putative phosphonate ABC transport	0.780815	0.0168513	1.20281	0.834855	0.183562	1.34164	0.865077	0.178297	1.26199
MMCAP2_0305	GI:256383675	24.11	55.2486	Xaa-Pro dipeptidase	0.769074	0.0153374	1.22824	0.834922	0.0359018	1.18185	0.835258	0.0134051	1.14719
MMCAP2_0613	GI:256383894	3.79	17.1498	Tyrosyl-tRNA synthetase (Tyrosine--tRNA ligase) (TyrRS)	0.749706	0.0404799	1.2934	0.848304	0.0146548	1.09052	0.836424	0.290846	1.71659
MMCAP2_0076	GI:256384162	25.69	51.9912	Asparaginyl-tRNA synthetase (Asparagine--tRNA ligase) (AsnRS)	0.742492	0.0115572	1.25034	0.737755	0.0029248	1.20747	0.767178	0.0162861	1.23499
MMCAP2_0783	GI:256383758	10.07	38.3178	Glucokinase	0.738205	0.208695	1.75558	0.703923	0.146641	1.69169	0.777175	0.147352	1.45982
MMCAP2_0673	GI:256383644	19.47	36.4458	Glycerone kinase	0.718613	0.0106813	1.27674	0.723692	0.00216538	1.20933	0.699031	0.000549638	1.19495
MMCAP2_0029	GI:256383765	14.76	72.8643	FMN-dependent NADH-azoreductase (FMN-dependent NADH-azo compound oxidoreductase) (Azo-dye reductase)	0.696205	0.0693544	1.515	0.634688	0.0978716	1.83777	0.716413	0.173886	1.81785
MMCAP2_0798	GI:256383938	12.18	45.4106	Uracil phosphoribosyltransferase (UMP pyrophosphorylase) (UPRTase)	0.656109	0.0167009	1.38042	0.551793	0.000481172	1.27463	0.543143	1.52e-05	1.16441
MMCAP2_0218	GI:256384014	14.94	42.8287	Glycerol kinase [Mycoplasma agalactiae PG2]	0.654028	0.0127728	1.34523	0.744646	0.0656362	1.37694	0.653404	0.0388765	1.48214
MMCAP2_0772	GI:256383696	7.52	45.2229	Hypothetical protein	0.618727	0.0112641	1.34935	0.668871	0.0766012	1.60085	0.646791	0.000184418	1.09517
MMCAP2_0467	GI:256383856	8.79	34.2205	triacylglycerol lipase	0.41648	0.0112129	1.81033	0.387876	0.00239936	1.5864	0.33501	0.0023784	1.70221
MMCAP2_0521	GI:256384329	4.51	27.5362	Hypothetical protein	0.731562	0.139723	1.60284	1.31426	0.310031	1.92156	0.583846	0.0173412	1.46477
MMCAP2_0331	GI:256383846	10.1	40.0844	UPF0082 protein MCAP_0598	1.42256	0.0289779	1.35797	1.23107	0.162703	1.36584	1.08652	0.464315	1.27843
MMCAP2_0695	GI:256384179	8.09	13.7119	ATP-dependent DNA helicase	1.38052	0.0783278	1.4631	1.55948	0.033899	1.47592	1.31651	0.0482787	1.31204
MMCAP2_0616	GI:256384409	17.76	40.5018	Hypothetical protein	1.32303	0.0644386	1.35249	1.46371	0.00135461	1.20082	1.47556	0.0176769	1.35166
MMCAP2_0108	GI:256384196	7.52	25.4296	Hypothetical protein	1.27161	0.0219951	1.21124	1.17653	0.0852851	1.21324	1.18716	0.00394948	1.09697
MMCAP2_0694	GI:256383838	8.23	53.4091	Phosphocarrier Protein; Histidine-Containing Protein;	1.26778	0.035471	1.24097	1.28974	0.134975	1.42786	1.59903	0.000444317	1.19601
MMCAP2_0626	GI:256384461	25.05	46.7033	Putative agmatine deiminase (Agmatine iminohydrolase)	1.23886	0.0189702	1.19196	1.29799	4.33e-05	1.11233	1.27715	0.000218089	1.12314
MMCAP2_0412	GI:256383899	10.35	21.4286	Hypothetical protein	1.23543	0.121852	1.33926	1.22118	0.107696	1.30796	1.06598	0.507829	1.27657
MMCAP2_0257	GI:256383807	30.27	47.5129	Hypothetical protein	1.22282	0.0229483	1.1857	1.22619	0.0028488	1.13332	1.17216	0.0937334	1.20707
MMCAP2_0415	GI:256383895	37.46	36.6397	P115-like protein with SMC_C motif	1.17802	0.0410232	1.16946	1.21224	0.00371997	1.13092	1.17797	0.00937316	1.1265
MMCAP2_0907	GI:256384420	5.32	23.7736	Uncharacterized protein	1.15927	0.322359	1.48862	1.23721	0.0784454	1.29397	1.11475	0.600613	1.80858
MMCAP2_0115	GI:256383747	18.33	52.7586	UTP-glucose-1-phosphate uridylyltransferase	1.11483	0.404886	1.33652	1.03881	0.773811	1.35179	1.00899	0.941639	1.32154
MMCAP2_0819	GI:256384145	10.38	46.129	Thioredoxin reductase (NADPH)	1.09993	0.504974	1.43534	1.20521	0.180172	1.35145	1.09029	0.134902	1.13286
MMCAP2_0316	GI:256384392	24.86	43.5435	Transketolase	1.08135	0.367042	1.19938	1	1	1.18225	1.05601	0.545464	1.21029
MMCAP2_0173	GI:256383692	4.6	11.0108	Immunodominant protein P72 precursor	1.071	0.482065	1.41158	1.0215	0.72587	1.25488	1.02561	0.800152	1.45828
MMCAP2_0350	GI:256383641	7.58	65.5556	DNA-binding protein HU (HB)	1.06808	0.394763	1.17458	1.03474	0.715289	1.21441	1.13713	0.0551692	1.14079
MMCAP2_0250	GI:256384438	3.02	27.0742	Hypothetical protein	1.06326	0.58014	1.37119	1.41555	0.0524321	1.42383	1.24966	0.149282	1.44426
MMCAP2_0835	GI:256383863	7.28	22.4018	Hypothetical prolipoprotein	1.05973	0.196464	1.10087	1.07958	0.200838	1.13684	1.10143	0.0731191	1.11454
MMCAP2_0727	GI:256383943	18.28	45.1613	Triose phosphate isomerase	1.05443	0.387834	1.14125	1.1632	0.00374915	1.09221	1.141	0.0603159	1.14891
MMCAP2_0891	GI:256383905	6.16	27.8652	Prolipoprotein Q	1.04636	0.20905	1.08775	1.11179	0.479169	1.45837	1.04526	0.684728	1.32477
MMCAP2_0042	GI:256384294	8.15	28.7273	Hypothetical protein	1.04479	0.811004	1.56346	0.976874	0.763572	1.20847	1.09092	0.473837	1.33511
MMCAP2_0081	GI:256383901	5.75	13.0531	tRNA modification GTPase TrmE	1.0063	0.961173	1.45937	1.15325	0.343114	1.49768	1.10202	0.474317	1.46061
MMCAP2_0600	GI:256383733	15.2	30.4918	Hypothetical protein	1.00325	0.97844	1.28791	0.991151	0.938034	1.27237	1.0422	0.580686	1.16973
MMCAP2_0522	GI:256383723	31.81	68.6529	Cell division protein FtsZ	0.991089	0.850709	1.09959	0.888932	0.00385038	1.08123	0.930401	0.0755784	1.08311
MMCAP2_0429	GI:256384103	5.81	33.4906	Signal recognition particle-docking protein FtsY	0.977891	0.845387	1.34767	1.06568	0.397338	1.20502	0.989623	0.906828	1.26154
MMCAP2_0505	GI:256384456	6.45	21.4076	Hypothetical prolipoprotein	0.972784	0.729946	1.19915	1.11119	0.0428863	1.10626	1.07785	0.652996	1.45884
MMCAP2_0262	GI:256383798	10.68	46.6667	Ribulose-phosphate 3-epimerase	0.963247	0.383951	1.11228	1.01466	0.836947	1.20199	0.938437	0.417613	1.21573
MMCAP2_0223	GI:256383870	54.57	68.0617	NADH oxidase	0.961644	0.477075	1.11489	0.881439	0.0309999	1.12125	0.922887	0.081126	1.09458
MMCAP2_0577	GI:256383670	8.62	24.026	Hypothetical protein	0.954318	0.505347	1.17061	0.911969	0.34769	1.24175	0.899133	0.365454	1.29675
MMCAP2_0145	GI:256384291	17.22	44.5513	Hypothetical protein	0.949393	0.426709	1.15375	0.933637	0.41181	1.19781	0.976959	0.665986	1.12544
MMCAP2_0095	GI:256383767	28.91	33.7924	Translocase	0.947874	0.547083	1.20566	1.00349	0.960393	1.16013	0.98693	0.885007	1.21119
MMCAP2_0300	GI:256384305	20.87	32.1918	Transcription elongation factor NusA	0.946295	0.459413	1.16633	0.969914	0.584909	1.12273	1.03251	0.376919	1.07724
MMCAP2_0074	GI:256384279	10.17	35.2	Phosphonates import ATP-binding protein phnC	0.945538	0.69011	1.37525	1.02895	0.859156	1.45797	0.9951	0.960121	1.25937
MMCAP2_0840	GI:256383992	4.03	19.7183	Transcription antitermination protein NusG	0.93727	0.435246	1.23075	1.06499	0.497272	1.26414	1.07846	0.40027	1.2498
MMCAP2_0169	GI:256383912	6.97	11.0793	Oligopeptide ABC transporter, substrate-binding component	0.93556	0.634243	1.40259	0.950355	0.785644	1.62587	1.07098	0.259097	1.14859
MMCAP2_0576	GI:256383788	22.56	47.767	ATP synthase subunit A	0.925738	0.216756	1.13451	0.987485	0.862926	1.1617	0.947871	0.532106	1.19201
MMCAP2_0438	GI:256384148	4.08	28.7879	Histidine triad protein	0.921749	0.217945	1.16033	0.917524	0.380322	1.25871	1.01765	0.874385	1.31053
MMCAP2_0466	GI:256383730	10.27	70.3947	Glycine cleavage system H protein	0.916406	0.459306	1.28248	0.880718	0.253484	1.25953	0.912478	0.302477	1.2035
MMCAP2_0638	GI:256384106	8.29	57.6159	50S ribosomal protein L13	0.911646	0.26704	1.19345	1.07804	0.42619	1.22625	1.07114	0.148196	1.10328
MMCAP2_0184	GI:256384122	7.22	16.3435	Multiple sugar ABC transporter, ATP-binding protein	0.903369	0.206441	1.20596	1.10456	0.287586	1.25265	1.08168	0.158092	1.134
MMCAP2_0154	GI:256384015	28.64	60.3104	Leucyl aminopeptidase	0.895089	0.117361	1.15173	0.749697	0.000566117	1.15815	0.718133	6.37e-05	1.14708
MMCAP2_0330	GI:256383796	6.02	26.3415	Deoxyguanosine kinase	0.895062	0.623877	1.91113	1.04107	0.811276	1.63465	0.928671	0.646926	1.59077
MMCAP2_0064	GI:256384301	29.55	35.6	Lysine-tRNA ligase	0.885324	0.0887037	1.15249	0.847161	0.0205792	1.14769	0.850051	6.09e-05	1.07002
MMCAP2_0205	GI:256383945	11.1	19.5402	GTP-binding protein TypA/BipA	0.855466	0.122177	1.29586	0.888041	0.196244	1.3066	0.920376	0.142232	1.16334
MMCAP2_0800	GI:256383952	10.09	55.7576	Ribose 5-phosphate isomerase, RpiB	0.842539	0.133672	1.26348	0.756766	0.000101936	1.1054	0.753035	0.00259058	1.17197
MMCAP2_0190	GI:256384282	22.05	56.869	Lleucyl aminopeptidase	0.832261	0.164064	1.37522	0.886369	0.286521	1.34555	0.933156	0.441861	1.28283
MMCAP2_0016	GI:256383761	7.46	20.4887	Immunodominant protein p72 precursor	0.828244	0.0613787	1.22486	0.81299	0.0574103	1.24293	0.796062	0.0149964	1.16751
MMCAP2_0439	GI:256384231	17.35	28.0335	Prolipoprotein	0.803154	0.017473	1.18939	0.837142	0.0247393	1.16332	0.829097	0.00574434	1.12951
MMCAP2_0012	GI:256384330	10.6	32.4165	Methionine-tRNA ligase	0.785022	0.0376249	1.24806	0.682165	0.0120175	1.29112	0.853753	0.037046	1.15497
MMCAP2_0539	GI:256383861	16.15	58.3051	Elongation factor Ts (EF-Ts)	0.769715	0.217776	1.64422	0.891737	0.513927	1.55995	0.999719	0.997896	1.31862
MMCAP2_0062	GI:256383891	5.3	33.6538	Hypothetical protein	0.766953	0.0111455	1.17949	0.711405	0.000159693	1.07089	0.843012	0.16264	1.3197
MMCAP2_0153	GI:256384164	10.38	22.619	Alpha-xylosidase or alpha-glucosidase	0.71701	0.0401692	1.36615	0.815302	0.0545679	1.23332	0.779748	0.0445107	1.2717
MMCAP2_0883	GI:256384055	11.19	29.1411	Asparagine synthetase AsnA	0.716884	0.0215879	1.28721	0.973729	0.840175	1.40987	0.871915	0.119134	1.21216
MMCAP2_0486	GI:256384454	8	56.4767	Hypothetical protein	0.68548	0.0392129	1.40832	0.784074	0.0243774	1.2015	0.699232	0.0384196	1.37958
MMCAP2_0448	GI:256384063	8.02	45.4902	rRNA methylase	0.656073	0.0295243	1.40794	0.721947	0.0550218	1.40336	0.76103	0.0190288	1.20668
The gene locus and gene name, if annotated, were identified using the Molligen database and the M. mycoides subsp. capri GM12, taxon:436113 genome sequence. GI accession numbers refer to GenBank (www.ncbi.nlm.nih.gov/genbank). Accession numbers refer to GenBank (http://www.ncbi.nlm.nih.gov/genbank). The protein sequences are available at GenBank (http://www.ncbi.nlm.nih.gov/bioproject?term=PRJNA3…
